# Supplementary material for: Measuring income for catastrophic cost estimates: Limitations and policy implications of current approaches
Source: Soc Sci Med. 2018 Oct;215:7–15. doi: 10.1016/j.socscimed.2018.08.041 (PMC6171470; doi:10.1016/j.socscimed.2018.08.041)
Supplement: SSM-D-17-03499_DataProfile [file mmc5.xml]

<?xml version="1.0" encoding="utf-8" standalone="no"?>
<data>
  <datasets>
    <author>Sedona.sweeney@lshtm.ac.uk</author>
    <type>1</type>
    <dataset>
      <name>TB Fast Track patient cost data</name>
      <caption />
      <description>An anonymised dataset of 99 HIV-positive individuals enrolled in the TB FastTrack trial.  Interviews conducted June 2014 - March 2015, in North West, Limpopo, &amp; Gauteng provinces. Dataset contains details on quantity of visits, time spent in seeking care, direct medical and non-medical costs incurred, &amp; individual and household income estimated through 4 different approaches: 1) self-reported (detail),2) self-reported (brackets), 3) estimated via matching through an asset index, 4) national mean</description>
      <filetype>
        <name />
      </filetype>
      <filesize />
      <source>0</source>
      <sourcename>Original Data</sourcename>
      <access>
        <type>1</type>
        <name>Data available in data repository</name>
        <reponame>LSHTM Data Compass</reponame>
        <PersistentId />
        <deeplinkurl>http://datacompass.lshtm.ac.uk/815/</deeplinkurl>
      </access>
    </dataset>
    <dataset>
      <name>TB Fast Track patient cost data</name>
      <caption />
      <description>An anonymised dataset of 99 HIV-positive individuals enrolled in the TB FastTrack trial.  Interviews conducted June 2014 - March 2015, in North West, Limpopo, &amp; Gauteng provinces. Dataset contains details on quantity of visits, time spent in seeking care, direct medical and non-medical costs incurred, &amp; individual and household income estimated through 4 different approaches: 1) self-reported (detail),2) self-reported (brackets), 3) estimated via matching through an asset index, 4) national mean</description>
      <filetype>
        <name />
      </filetype>
      <filesize />
      <source>0</source>
      <sourcename>Original Data</sourcename>
      <access>
        <type>1</type>
        <name>Data available in data repository</name>
        <reponame>LSHTM Data Compass</reponame>
        <PersistentId>https://doi.org/10.17037/data.00000815</PersistentId>
        <deeplinkurl>http://datacompass.lshtm.ac.uk/815/</deeplinkurl>
      </access>
    </dataset>
  </datasets>
</data>
